# Supplementary material for: Is Brief Exposure to Green Space in School the Best Option to Improve Attention in Children?
Source: Int J Environ Res Public Health. 2021 Jul 13;18(14):7484. doi: 10.3390/ijerph18147484 (PMC8304383; doi:10.3390/ijerph18147484)
Supplement: Supplementary file 1 [file ijerph-18-07484-s001.zip]

Archive with 2 entries (2 files):
- supplementary_material1_aanabitarte.pdf
- supplementary_material2_aanabitarte.xlsx
