# Supplementary material for: Is Brief Exposure to Green Space in School the Best Option to Improve Attention in Children?
Source: Int J Environ Res Public Health. 2021 Jul 13;18(14):7484. doi: 10.3390/ijerph18147484 (PMC8304383; doi:10.3390/ijerph18147484)
Supplement: Supplementary file 1 [file ijerph-18-07484-s001.zip › supplementary_material2_aanabitarte.xlsx]

## Sheet: Table S1
Supplementary Table S1. Summary of the experimental layout, together with the number of subjects employed in each experiment (school). Students (subjects)
School	Level of exposure	Location of exposures	Number of subjects	Age (SD) in days	Proportion of females	Proportion of males
School 1	Grey space	Within school premises	22	2483.5 (126.4)	0.5	0.5
	Green space	Within school premises	20	2481.5 (115.4)	0.5	0.5
School 2	Grey space	Within school premises	15	2492.6 (117.6)	0.533333	0.466667
	Green space	Within school premises	15	2525.2 (119.7)	0.466667	0.533333
School 3	Grey space	Outside school premises	28	2491.2 (94.8)	0.607143	0.392857
	Green space	Outside school premises	32	2503.9 (100.2)	0.4375	0.5625
School 4	Grey space	Outside school premises	15	2451.9 (94.9)	0.4	0.6
	Green space	Outside school premises	13	2469.2 (112.2)	0.461538	0.538462

## Sheet: Table S2
Supplementary Table S2. Kendall's rank correlation tau across schools, together with tests of the null hypothesis that (true) tau is equal to 0.
Variable 1	Variable 2	τ	p-value
Test score	Accuracy	0.6031	< 0.001
Test score	Reaction Time	-0.2442	< 0.001
Test score	Impulsivity	0.1063	< 0.001
Test score	Standard error for the reaction time	-0.4042	< 0.001
Accuracy	Reaction Time	0.0683	0.04991
Accuracy	Impulsivity	0.1802	< 0.001
Accuracy	Standard error for the reaction time	-0.1639	< 0.001
Reaction Time	Impulsivity	0.04	0.2455
Reaction Time	Standard error for the reaction time	0.3795	< 0.001
Impulsivity	Standard error for the reaction time	0.0015	0.966

## Sheet: Table S3
Supplementary Table S3. Egger's test
Meta-analysis	t-value	df	p-value	Bias	St. Err. bias	Intercept
Test score	-1.0279	2	0.4121	-2.43122	2.36531	6.17271
Accuracy	0.38273	2	0.7388	0.813959	2.12673	-0.00509731
Reaction time	-1.4118	2	0.2935	-3.63024	2.57139	150.075
Impulsivity	-1.7126	2	0.2289	-3.36637	1.96567	555.677
Variability in reaction time	1.5781	2	0.2553	2.55804	1.62101	-45.6498

## Sheet: Figure S1
Supplementary Figure S1. Test score before and after experimental exposure to activities in grey and green spaces (fitted relationship).

## Sheet: Figure S2
Supplementary Figure S2. Test accuracy before and after experimental exposure to activities in grey and green spaces (fitted relationship).

## Sheet: Figure S3
Supplementary Figure S3. Reaction time (ms) before and after experimental exposure to activities in grey and green spaces (fitted relationship).

## Sheet: Figure S4
Supplementary Figure S4. Impulsivity (ms) before and after experimental exposure to activities in grey and green spaces (fitted relationship).

## Sheet: Figure S5
Supplementary Figure S5. Reaction time variability (ms) before and after experimental exposure to activities in grey and green spaces (fitted relationship).

## Sheet: Figure S6
Supplementary Figure S6. Funnel plots for the meta-analysis reported in Figs. 1-5
